# Supplementary material for: Mediation of Ethnic Disparity in the 5-Year Mortality of Cervical Cancer Patients in the US, 2001–2019
Source: Healthcare (Basel). 2025 Apr 22;13(9):964. doi: 10.3390/healthcare13090964 (PMC12071876; doi:10.3390/healthcare13090964)
Supplement: Supplementary file 1 [file healthcare-13-00964-s001.zip]

Archive with 1 entries (1 files):
- healthcare-3464961-supplementary.pdf
